# Supplementary material for: Anti-Vascular Endothelial Growth Factor C Antibodies Efficiently Inhibit the Growth of Experimental Clear Cell Renal Cell Carcinomas
Source: Cells. 2021 May 17;10(5):1222. doi: 10.3390/cells10051222 (PMC8157203; doi:10.3390/cells10051222)
Supplement: Supplementary file 1 [file cells-10-01222-s001.zip]

Archive with 1 entries (1 files):
- cells-1209848-supplementary.pdf
